# Supplementary material for: An Ensemble Framework for Projecting the Impact of Lymphatic Filariasis Interventions Across Sub-Saharan Africa at a Fine Spatial Scale
Source: Clin Infect Dis. 2024 Apr 25;78(Suppl 2):S108–16. doi: 10.1093/cid/ciae071 (PMC11045016; doi:10.1093/cid/ciae071)
Supplement: ciae071_Supplementary_Data [file ciae071_supplementary_data.zip]

Archive with 2 entries (2 files):
- Supplementary Geostatistical Model.pdf
- Supplementary Transmission Models-1.pdf
